# Supplementary material for: Severe COVID-19-associated variants linked to chemokine receptor gene control in monocytes and macrophages
Source: Genome Biol. 2022 Apr 14;23:96. doi: 10.1186/s13059-022-02669-z (PMC9009160; doi:10.1186/s13059-022-02669-z)
Supplement: Supplementary file 2 — Additional file 2: Table S1. Database accession numbers of individual datasets used and accompanying citations used throughout this study. [file 13059_2022_2669_MOESM2_ESM.xlsx]

## Sheet: Table S1
Table S1: Database accession numbers of individual datasets used and accompanying citations used throughout this study
ChIP-seq H3K27Ac data	Cell type	Accession number 1	Accession number 2
BLUEPRINT	Monocyte	ERX197174
	Mph (+LPS)	ERX547230
	Mph	ERX555680
	CD8+ T cell	ERX1122446
	CD4+ T cell	ERX337023
	Memory B cell	ERX1122437
	Neutrophil	ERX232227
	Eosinophil	ERX337075
ENCODE	Monocyte	GSM1003559
	Neutrophil	GSE96014
	Thoracic aorta	GSE100994
	CD4+ T cell	GSM997239
	Lung lobe (left)	GSE143115
	CD4+ T em cell	GSM997260	GSM916026
	B cell	GSM1003459
	Osteoblast	GSM733739
	Lung fibro	GSM733646
	Lung (total)	GSM906395
	Astrocyte	GSM733763
	Keratinocyte	GSM733674
	IMR-90	GSM521887
	Mem B cell	ENCSR915ISE
	Endothelial cell	GSM733691
	A549	GSM1003493
	Myeloid progenitor	GSM7728994
	CD8+ T cell	GSM772949	GSM772976
Chromosome conformation capture	Citation	Accession number
Promoter-capture Hi-C	Javierre et al. (PMID: 27863249)	EGAS00001001911
Hi-C BLaER (iMacs)	PMID:3254124	GSE141226
DNAseI-HS	Cell type	Accession number
ENCODE	Monocyte	GSE169981
	CD4+ T cell	GSE170033
	CD8+ T cell	GSE170427
	A549	GSM816649
	BEC	GSM736617
	Lung Fibroblast	GSM736574
	Endothelial cell	GSM736575
	Lung Fibroblast	GSE139720
	B cell	GSE170145
Transcriptome data	Description	Accession number
ENCODE	Monocyte	GSE902720
	BEC	GSE78531
	Lung fibroblast	GSE78660
	B cell	GSE90268
	Thymus	GSM1010944
	Spleen	GSE88035
BLUEPRINT	Macrophage	EGAD00001002507
DICE	Schmiedel et al. (PMID: 30449622)	phs001703.v1.p1
BioGPS	Wu et al. (PMID: 19919682)	GSE1133
Haemosphere	PMID: 30395284	GSE115736
Monaco et al.	(PMID: 30528453)	GSE107011
BLaER (iMacs)	PMID:3254124	GSE140529
GTEx v8	PMID:29022597	phs000424.v2.p1
eQTL analysis	Citation	Accession number 1	Accession number 2
CEDAR	PMID:29930244	Data accession
scRNA eQTLs	van der Wijst et al. (PMID:29610479)	Data accession
DICE	Schmiedel et al. (PMID: 30449622)	phs001703.v1.p1
Blood eQTL browser	Westra et al. 2013 (PMID:24013639)	Data accession
GTEx v8	PMID:29022597	phs000424.v2.p1
Alasoo et al. 2018	PMID:29379200	PRJEB11752
Fairfax 2014 monocytes	PMID:24604202	EGAD00010000144	EGAD00010000520
Nedelec 2016 Macrophage	PMID:27768889	GSE81046
Quach 2016 monocyte	PMID:27768888	EGAD00001002714
